# Supplementary material for: Analytical method cross validation by HPLC for identification of five markers and quantification of one marker in SynacinnTM formulations and its in vivo bone marrow micronucleus test data
Source: Data Brief. 2021 Apr 8;36:107001. doi: 10.1016/j.dib.2021.107001 (PMC8099591; doi:10.1016/j.dib.2021.107001)
Supplement: Supplementary file 1 [file mmc1.xls]

## Sheet: Standard solution 254 nm
	Data in Brief Table 1S: Raw data of Figure 2 for standard solution at 254 nm
	Sample Name					Standard Solution
	System Name					ADTL_EQ_AR_005
		Channel Name				254.0 nm
	Acquisition Date/Time					27/06/2019 14:54:53 PM
	Acquisition Method					AU_AR_SYNACINN_2019_0005_MTH
	Processing Method					AU_AR_SYNACINN_2019_0005_IS_PRO1
	Proc. Chnl. Descr.					W29996 PDA 254.0 nm (PDA 200.0 to 400.0 nm at 1.2 nm)
	Vial Number					2				Injection Number						1
	Run Time					35.0 minutes				Injection Volume						50 uL
		Peak #	RT (min)	Name				Area			% Area	USP Plate Count			USP Tailing
		1	5.422	Gallic Acid				942219			42.22	905			0.8
		2	19.806	Rosmarinic acid				411738			18.45	153797			1.1
		3	21.394	Andrographolide				179535			8.04	129482			1.1
		4	25.963	Curcumin				698251			31.29	67632			0.9

## Sheet: Standard solution 280 nm
	Data in Brief Table 2S: Raw data of Figure 3 for standard solution at 280 nm
	Sample Name					Standard Solution
	System Name					ADTL_EQ_AR_005
		Channel Name				280.0 nm
	Acquisition Date/Time					27/06/2019 14:54:53 PM
	Acquisition Method					AU_AR_SYNACINN_2019_0005_MTH
	Processing Method					AU_AR_SYNACINN_2019_0005_SS_PRO5
	Proc. Chnl. Descr.					W29996 PDA 280.0 nm (PDA 200.0 to 400.0 nm at 1.2 nm)
	Vial Number					2				Injection Number						1
	Run Time					35.0 minutes				Injection Volume						50 uL
		Peak #	RT (min)	Name				Area			% Area	USP Plate Count			USP Tailing
		1	12.135	Catechin				322254			100	4448			0.8

## Sheet:  Synacinn 10mgmL-1 254 nm
	Data in Brief Table 3S: Raw data of Figure 4 for Synacinn 10mg/mL at 254 nm
	Sample Name					Synacinn 10 mg/mL
	System Name					ADTL_EQ_AR_004
		Channel Name				254.0 nm
	Acquisition Date/Time					21/06/2019 14:03:20 PM
	Acquisition Method					AU_AR_SYNACINN_2019_0005_MTH
	Processing Method					AU_AR_SYNACINN_2019_0005_PRO
	Proc. Chnl. Descr.					W29996 PDA 254.0 nm (PDA 200.0 to 400.0 nm at 1.2 nm)
	Vial Number					19				Injection Number						1
	Run Time					35.0 minutes				Injection Volume						50 uL
		Peak #	RT (min)	Name				Area			% Area	USP Plate Count			USP Tailing
		1	5.22	Gallic acid				10225			3.23	3740			1.2
		2	19.806	Rosmarinic acid				230922			72.98	198983			1.1
		3	21.418	Andrographolide				19258			6.09	224324			1.8
		4	26.275	Curcumin				56035			17.71	111546			0.8

## Sheet: Synacinn 10 mgmL-1 280 nm
	Data in Brief Table 4S: Raw data of Figure 5 for Synacinn 10 mg/mL at 280 nm
	Sample Name					Synacinn 10 mg/mL
	System Name					ADTL_EQ_AR_004
		Channel Name				280.0 nm
	Acquisition Date/Time					21/06/2019 14:03:20 PM
	Acquisition Method					AU_AR_SYNACINN_2019_0005_MTH
	Processing Method					AU_AR_SYNACINN_2019_0005_PRO7
	Proc. Chnl. Descr.					W29996 PDA 280.0 nm (PDA 200.0 to 400.0 nm at 1.2 nm)
	Vial Number					19				Injection Number						1
	Run Time					35.0 minutes				Injection Volume						50 uL
		Peak #	RT (min)	Name				Area			% Area	USP Plate Count			USP Tailing
		1	12.016	Catechin				69070			100	21012			0.9
